# Supplementary material for: Structure–Activity Relationship Studies of Substitutions of Cationic Amino Acid Residues on Antimicrobial Peptides
Source: Antibiotics (Basel). 2022 Dec 23;12(1):19. doi: 10.3390/antibiotics12010019 (PMC9854868; doi:10.3390/antibiotics12010019)
Supplement: Supplementary file 1 [file antibiotics-12-00019-s001.zip]

Archive with 1 entries (1 files):
- antibiotics-2095559-supplementary.pdf
